# Supplementary material for: Longitudinal Patterns in the Isolation and Antimicrobial Resistance of Bovine Mastitis-Causing Bacteria in Ireland
Source: Antibiotics (Basel). 2025 Feb 27;14(3):243. doi: 10.3390/antibiotics14030243 (PMC11939333; doi:10.3390/antibiotics14030243)
Supplement: Supplementary file 1 [file antibiotics-14-00243-s001.zip › Table S1.xlsx]

## Sheet: Sheet1
#Missing values in Distance Columns	Avg. Coverage (Assembled)	Approximated Genome Size (Mbases)	Top Species Match Identity	Top Species Match	Herd ID	Sample ID	Spatype	ST	Complex Type	Sample ID	adsA	aur	cap8A	cap8B	cap8C	cap8D	cap8E	cap8F	cap8G	cap8H	cap8I	cap8J	cap8K	cap8L	cap8M	cap8N	cap8O	cap8P	chp	clfA	clfB	cna	coa	ebp	esaA	esaB	esaD	esaE	esaG1	esaG2	esaG3	esaG4	esaG5	esaG6	esaG7	esaG8	esaG9	essA	essB
0	103	2.7	1.00	Staphylococcus aureus	1	GB21-005343	t529	1074		GB21-005343	adsA	aur	cap8A	cap8B	cap8C	cap8D	cap8E	cap8F	cap8G	cap8H	cap8I	cap8J	cap8K	cap8L	cap8M	cap8N	cap8O	cap8P						ebp	esaA	esaB	esaD	esaE	esaG1	esaG2	esaG3	esaG4		esaG6	esaG7	esaG8	esaG9	essA	essB
0	143	2.8	1.00	Staphylococcus aureus	1	GB24-001550	t529	151		GB24-001550	adsA	aur	cap8A	cap8B	cap8C	cap8D	cap8E	cap8F	cap8G	cap8H	cap8I	cap8J	cap8K	cap8L	cap8M	cap8N	cap8O	cap8P						ebp	esaA	esaB	esaD	esaE	esaG1	esaG2	esaG3	esaG4		esaG6	esaG7	esaG8	esaG9	essA	essB
0	104	2.7	1.00	Staphylococcus aureus	2	GB21-005347	t4494	151		GB21-005347	adsA	aur	cap8A	cap8B	cap8C	cap8D	cap8E	cap8F	cap8G	cap8H	cap8I	cap8J	cap8K	cap8L	cap8M	cap8N	cap8O	cap8P						ebp	esaA	esaB	esaD	esaE	esaG1	esaG2	esaG3	esaG4		esaG6	esaG7	esaG8	esaG9	essA	essB
0	76	2.7	1.00	Staphylococcus aureus	2	GB22-007486	t529	151		GB22-007486	adsA	aur	cap8A	cap8B	cap8C	cap8D	cap8E	cap8F	cap8G	cap8H	cap8I	cap8J	cap8K	cap8L	cap8M	cap8N	cap8O	cap8P							esaA	esaB	esaD	esaE	esaG1	esaG2	esaG3	esaG4		esaG6	esaG7	esaG8	esaG9	essA	essB
0	140	2.7	1.00	Staphylococcus aureus	3	GB22-000385	t8892	5		GB22-000385	adsA	aur	cap8A	cap8B	cap8C	cap8D	cap8E	cap8F	cap8G					cap8L	cap8M	cap8N	cap8O	cap8P						ebp	esaA	esaB	esaD	esaE	esaG1	esaG2		esaG4, esaG4, esaG4	esaG5		esaG7, esaG7	esaG8, esaG8	esaG9, esaG9	essA	essB
0	130	2.7	1.00	Staphylococcus aureus	3	GB24-001093	t529	151		GB24-001093	adsA	aur	cap8A	cap8B	cap8C	cap8D	cap8E	cap8F	cap8G	cap8H	cap8I	cap8J	cap8K	cap8L	cap8M	cap8N	cap8O	cap8P						ebp	esaA	esaB	esaD	esaE	esaG1	esaG2	esaG3	esaG4		esaG6	esaG7	esaG8	esaG9	essA	essB
0	98	2.7	1.00	Staphylococcus aureus	5	GB22-000485	t8892	5		GB22-000485	adsA	aur	cap8A	cap8B	cap8C	cap8D	cap8E	cap8F	cap8G					cap8L	cap8M	cap8N	cap8O	cap8P						ebp	esaA	esaB	esaD	esaE	esaG1	esaG2		esaG4, esaG4, esaG4	esaG5		esaG7, esaG7	esaG8, esaG8	esaG9, esaG9	essA	essB
0	169	2.7	1.00	Staphylococcus aureus	5	GB22-006085	t8892	5		GB22-006085	adsA	aur	cap8A	cap8B	cap8C	cap8D	cap8E	cap8F	cap8G					cap8L	cap8M	cap8N	cap8O	cap8P						ebp	esaA	esaB	esaD	esaE	esaG1	esaG2		esaG4, esaG4, esaG4	esaG5		esaG7, esaG7	esaG8, esaG8	esaG9, esaG9	essA	essB
0	60	2.8	1.00	Staphylococcus aureus	6	GB22-000636	t224	124		GB22-000636	adsA	aur	cap8A	cap8B	cap8C	cap8D	cap8E	cap8F	cap8G					cap8L	cap8M	cap8N	cap8O	cap8P						ebp	esaA	esaB	esaD	esaE	esaG1, esaG1, esaG1	esaG2, esaG2		esaG4, esaG4		esaG6	esaG7	esaG8, esaG8	esaG9, esaG9	essA	essB
0	28	2.8	1.00	Staphylococcus aureus	6	GB24-001092	t224	124		GB24-001092	adsA	aur	cap8A	cap8B	cap8C	cap8D	cap8E	cap8F	cap8G					cap8L	cap8M	cap8N	cap8O	cap8P						ebp	esaA	esaB	esaD	esaE	esaG1, esaG1, esaG1	esaG2, esaG2	esaG3	esaG4, esaG4		esaG6	esaG7, esaG7	esaG8, esaG8	esaG9, esaG9, esaG9	essA	essB
0	96	2.8	1.00	Staphylococcus aureus	7	GB22-002308	t524			GB22-002308	adsA	aur	cap8A	cap8B	cap8C	cap8D	cap8E	cap8F	cap8G	cap8H	cap8I	cap8J	cap8K	cap8L	cap8M	cap8N	cap8O	cap8P						ebp	esaA	esaB	esaD	esaE	esaG1, esaG1	esaG2		esaG4	esaG5					essA	essB
0	111	2.8	1.00	Staphylococcus aureus	7	GB22-007365	t524			GB22-007365	adsA	aur	cap8A	cap8B	cap8C	cap8D	cap8E	cap8F	cap8G	cap8H	cap8I	cap8J	cap8K	cap8L	cap8M	cap8N	cap8O	cap8P						ebp	esaA	esaB	esaD	esaE	esaG1, esaG1	esaG2		esaG4	esaG5					essA	essB
0	103	2.8	1.00	Staphylococcus aureus	7	GB24-000477	t524			GB24-000477	adsA	aur	cap8A	cap8B	cap8C	cap8D	cap8E	cap8F	cap8G	cap8H	cap8I	cap8J	cap8K	cap8L	cap8M	cap8N	cap8O	cap8P						ebp	esaA	esaB	esaD	esaE	esaG1, esaG1	esaG2		esaG4	esaG5					essA	essB
0	59	2.8	0.99	Staphylococcus aureus	8	GB22-003893	t002	5	1674	GB22-003893	adsA	aur	cap8A	cap8B	cap8C	cap8D	cap8E	cap8F	cap8G					cap8L	cap8M	cap8N	cap8O	cap8P	chp					ebp	esaA	esaB	esaD	esaE	esaG1	esaG2		esaG4, esaG4, esaG4	esaG5		esaG7, esaG7	esaG8, esaG8	esaG9, esaG9	essA	essB
0	157	2.7	1.00	Staphylococcus aureus	8	GB23-005571	t529			GB23-005571	adsA	aur	cap8A	cap8B	cap8C	cap8D	cap8E	cap8F	cap8G	cap8H	cap8I	cap8J	cap8K	cap8L	cap8M	cap8N	cap8O	cap8P						ebp	esaA	esaB	esaD	esaE	esaG1	esaG2	esaG3	esaG4		esaG6	esaG7	esaG8	esaG9	essA	essB
0	84	2.7	1.00	Staphylococcus aureus	9	GB22-004166	t529	151		GB22-004166	adsA	aur	cap8A	cap8B	cap8C	cap8D	cap8E	cap8F	cap8G	cap8H	cap8I	cap8J	cap8K	cap8L	cap8M	cap8N	cap8O	cap8P						ebp	esaA	esaB	esaD	esaE	esaG1	esaG2	esaG3	esaG4		esaG6	esaG7	esaG8	esaG9	essA	essB
0	170	2.8	1.00	Staphylococcus aureus	9	GB23-007426	t524	71		GB23-007426	adsA	aur	cap8A	cap8B	cap8C	cap8D	cap8E	cap8F	cap8G	cap8H	cap8I	cap8J	cap8K	cap8L	cap8M	cap8N	cap8O	cap8P		clfA				ebp	esaA	esaB	esaD	esaE	esaG1, esaG1	esaG2		esaG4	esaG5					essA	essB
0	118	2.9	1.00	Staphylococcus aureus	10	GB22-004732	t224	124		GB22-004732	adsA	aur	cap8A	cap8B	cap8C	cap8D	cap8E	cap8F	cap8G					cap8L	cap8M	cap8N	cap8O	cap8P						ebp	esaA	esaB	esaD	esaE	esaG1, esaG1, esaG1	esaG2, esaG2	esaG3	esaG4		esaG6		esaG8, esaG8		essA	essB
0	119	2.9	1.00	Staphylococcus aureus	10	GB24-001053	t224	124		GB24-001053	adsA	aur	cap8A	cap8B	cap8C	cap8D	cap8E	cap8F	cap8G					cap8L	cap8M	cap8N	cap8O	cap8P						ebp	esaA	esaB	esaD	esaE	esaG1, esaG1, esaG1	esaG2, esaG2	esaG3	esaG4, esaG4		esaG6	esaG7, esaG7	esaG8, esaG8	esaG9, esaG9, esaG9	essA	essB
0	160	2.7	1.00	Staphylococcus aureus	11	GB22-004803	t529			GB22-004803	adsA	aur	cap8A	cap8B	cap8C	cap8D	cap8E	cap8F	cap8G	cap8H	cap8I	cap8J	cap8K	cap8L	cap8M	cap8N	cap8O	cap8P						ebp	esaA	esaB	esaD	esaE	esaG1	esaG2	esaG3	esaG4		esaG6	esaG7	esaG8	esaG9	essA	essB
0	149	2.7	1.00	Staphylococcus aureus	11	GB23-005569	t529			GB23-005569	adsA	aur	cap8A	cap8B	cap8C	cap8D	cap8E	cap8F	cap8G	cap8H	cap8I	cap8J	cap8K	cap8L	cap8M	cap8N	cap8O	cap8P						ebp	esaA	esaB	esaD	esaE	esaG1	esaG2	esaG3	esaG4		esaG6	esaG7	esaG8	esaG9	essA	essB
0	77	2.8	0.99	Staphylococcus aureus	12	GB22-004809	t002	5	1674	GB22-004809	adsA	aur	cap8A	cap8B	cap8C	cap8D	cap8E	cap8F	cap8G					cap8L	cap8M	cap8N	cap8O	cap8P	chp					ebp	esaA	esaB	esaD	esaE	esaG1	esaG2		esaG4, esaG4, esaG4	esaG5		esaG7, esaG7	esaG8, esaG8	esaG9, esaG9	essA	essB
0	178	2.7	1.00	Staphylococcus aureus	12	GB24-001196	t529			GB24-001196	adsA	aur	cap8A	cap8B	cap8C	cap8D	cap8E	cap8F	cap8G	cap8H	cap8I	cap8J	cap8K	cap8L	cap8M	cap8N	cap8O	cap8P						ebp	esaA	esaB	esaD	esaE	esaG1	esaG2	esaG3	esaG4		esaG6	esaG7	esaG8	esaG9	essA	essB
0	100	2.8	1.00	Staphylococcus aureus	13	GB22-005161	t524	71		GB22-005161	adsA	aur	cap8A	cap8B	cap8C	cap8D	cap8E	cap8F	cap8G	cap8H	cap8I	cap8J	cap8K	cap8L	cap8M	cap8N	cap8O	cap8P						ebp	esaA	esaB	esaD	esaE	esaG1, esaG1	esaG2		esaG4	esaG5					essA	essB
0	108	2.8	1.00	Staphylococcus aureus	13	GB24-000467	t524	71		GB24-000467	adsA	aur	cap8A	cap8B	cap8C	cap8D	cap8E	cap8F	cap8G	cap8H	cap8I	cap8J	cap8K	cap8L	cap8M	cap8N	cap8O	cap8P						ebp	esaA	esaB	esaD	esaE	esaG1, esaG1	esaG2		esaG4	esaG5					essA	essB
0	93	2.8	1.00	Staphylococcus aureus	14	GB22-005165	t524	71		GB22-005165		aur	cap8A	cap8B	cap8C	cap8D	cap8E	cap8F	cap8G	cap8H	cap8I	cap8J	cap8K	cap8L	cap8M	cap8N	cap8O	cap8P						ebp	esaA	esaB	esaD	esaE	esaG1, esaG1	esaG2		esaG4	esaG5					essA	essB
0	114	2.8	1.00	Staphylococcus aureus	14	GB24-000550	t524	71		GB24-000550	adsA	aur	cap8A	cap8B	cap8C	cap8D	cap8E	cap8F	cap8G	cap8H	cap8I	cap8J	cap8K	cap8L	cap8M	cap8N	cap8O	cap8P						ebp	esaA	esaB	esaD	esaE	esaG1, esaG1	esaG2		esaG4	esaG5					essA	essB
0	69	2.8	1.00	Staphylococcus aureus	15	GB22-006084	t224	124		GB22-006084	adsA	aur	cap8A	cap8B	cap8C	cap8D	cap8E	cap8F	cap8G					cap8L	cap8M	cap8N	cap8O	cap8P						ebp	esaA	esaB	esaD	esaE	esaG1, esaG1	esaG2, esaG2		esaG4, esaG4, esaG4		esaG6, esaG6	esaG7, esaG7	esaG8, esaG8	esaG9, esaG9, esaG9	essA	essB
0	45	2.8	1.00	Staphylococcus aureus	15	GB24-000357	t10926	124		GB24-000357	adsA	aur	cap8A	cap8B	cap8C	cap8D	cap8E	cap8F	cap8G					cap8L	cap8M	cap8N	cap8O	cap8P						ebp	esaA	esaB	esaD	esaE	esaG1, esaG1	esaG2, esaG2		esaG4, esaG4		esaG6, esaG6		esaG8, esaG8	esaG9	essA	essB
0	103	2.7	1.00	Staphylococcus aureus	16	GB22-006533	t230	508		GB22-006533		aur	cap8A	cap8B	cap8C	cap8D	cap8E	cap8F	cap8G	cap8H	cap8I	cap8J	cap8K	cap8L	cap8M	cap8N	cap8O	cap8P		clfA				ebp	esaA	esaB	esaD	esaE	esaG1	esaG2		esaG4		esaG6	esaG7, esaG7	esaG8	esaG9, esaG9	essA	essB
0	231	2.7	1.00	Staphylococcus aureus	16	GB24-001475	t529	151		GB24-001475	adsA	aur	cap8A	cap8B	cap8C	cap8D	cap8E	cap8F	cap8G	cap8H	cap8I	cap8J	cap8K	cap8L	cap8M	cap8N	cap8O	cap8P						ebp	esaA	esaB	esaD	esaE	esaG1	esaG2	esaG3	esaG4		esaG6	esaG7	esaG8	esaG9	essA	essB
0	153	2.7	1.00	Staphylococcus aureus	17	GB22-007358	t524	71		GB22-007358	adsA	aur	cap8A	cap8B	cap8C	cap8D	cap8E	cap8F	cap8G	cap8H	cap8I	cap8J	cap8K	cap8L	cap8M	cap8N	cap8O	cap8P						ebp	esaA	esaB	esaD	esaE	esaG1, esaG1	esaG2		esaG4	esaG5					essA	essB
0	81	2.8	1.00	Staphylococcus aureus	17	GB24-001372	t524	71		GB24-001372	adsA	aur	cap8A	cap8B	cap8C	cap8D	cap8E	cap8F	cap8G	cap8H	cap8I	cap8J	cap8K	cap8L	cap8M	cap8N	cap8O	cap8P						ebp	esaA	esaB	esaD	esaE	esaG1, esaG1	esaG2		esaG4	esaG5					essA	essB
0	189	2.7	1.00	Staphylococcus aureus	19	GB22-007367	t529	151		GB22-007367	adsA	aur	cap8A	cap8B	cap8C	cap8D	cap8E	cap8F	cap8G	cap8H	cap8I	cap8J	cap8K	cap8L	cap8M	cap8N	cap8O	cap8P						ebp	esaA	esaB	esaD	esaE	esaG1	esaG2	esaG3	esaG4		esaG6	esaG7	esaG8	esaG9	essA	essB
0	187	2.7	1.00	Staphylococcus aureus	19	GB24-000465	t529	151		GB24-000465	adsA	aur	cap8A	cap8B	cap8C	cap8D	cap8E	cap8F	cap8G	cap8H	cap8I	cap8J	cap8K	cap8L	cap8M	cap8N	cap8O	cap8P						ebp	esaA	esaB	esaD	esaE	esaG1	esaG2	esaG3	esaG4		esaG6	esaG7	esaG8	esaG9	essA	essB
0	120	2.8	1.00	Staphylococcus aureus	20	GB23-000304	t2734	97		GB23-000304	adsA	aur	cap8A	cap8B	cap8C	cap8D	cap8E	cap8F	cap8G					cap8L	cap8M	cap8N	cap8O	cap8P						ebp	esaA	esaB	esaD	esaE	esaG1, esaG1	esaG2		esaG4		esaG6	esaG7	esaG8, esaG8	esaG9, esaG9	essA	essB
0	108	2.8	1.00	Staphylococcus aureus	20	GB23-007429	t2734	97		GB23-007429	adsA	aur	cap8A	cap8B	cap8C	cap8D	cap8E	cap8F	cap8G					cap8L	cap8M	cap8N	cap8O	cap8P						ebp	esaA	esaB	esaD	esaE	esaG1, esaG1	esaG2		esaG4		esaG6	esaG7	esaG8, esaG8	esaG9, esaG9	essA	essB
0	169	2.7	1.00	Staphylococcus aureus	22	GB23-000457	t529	151		GB23-000457	adsA	aur	cap8A	cap8B	cap8C	cap8D	cap8E	cap8F	cap8G	cap8H	cap8I	cap8J	cap8K	cap8L	cap8M	cap8N	cap8O	cap8P						ebp	esaA	esaB	esaD	esaE	esaG1	esaG2	esaG3	esaG4		esaG6	esaG7	esaG8	esaG9	essA	essB
0	148	2.7	1.00	Staphylococcus aureus	22	GB23-004389	t529	151		GB23-004389	adsA	aur	cap8A	cap8B	cap8C	cap8D	cap8E	cap8F	cap8G	cap8H	cap8I	cap8J	cap8K	cap8L	cap8M	cap8N	cap8O	cap8P						ebp	esaA	esaB	esaD	esaE	esaG1	esaG2	esaG3	esaG4		esaG6	esaG7	esaG8	esaG9	essA	essB
0	136	2.8	1.00	Staphylococcus aureus	23	GB23-001830	t529	151		GB23-001830	adsA	aur	cap8A	cap8B	cap8C	cap8D	cap8E	cap8F	cap8G	cap8H	cap8I	cap8J	cap8K	cap8L	cap8M	cap8N	cap8O	cap8P						ebp	esaA	esaB	esaD	esaE	esaG1	esaG2	esaG3	esaG4		esaG6	esaG7	esaG8	esaG9	essA	essB
0	171	2.8	1.00	Staphylococcus aureus	23	GB24-001694	t529	151		GB24-001694	adsA	aur	cap8A	cap8B	cap8C	cap8D	cap8E	cap8F	cap8G	cap8H	cap8I	cap8J	cap8K	cap8L	cap8M	cap8N	cap8O	cap8P						ebp	esaA	esaB	esaD	esaE	esaG1	esaG2	esaG3	esaG4		esaG6	esaG7	esaG8	esaG9	essA	essB
0	134	2.7	1.00	Staphylococcus aureus	24	GB22-000482	t8892	5		GB22-000482	adsA	aur	cap8A	cap8B	cap8C	cap8D	cap8E	cap8F	cap8G					cap8L	cap8M	cap8N	cap8O	cap8P						ebp	esaA	esaB	esaD	esaE	esaG1	esaG2		esaG4, esaG4, esaG4	esaG5		esaG7, esaG7	esaG8, esaG8	esaG9, esaG9	essA	essB
0	71	2.9	1.00	Staphylococcus aureus	24	GB24-000234	t224	124		GB24-000234	adsA	aur	cap8A	cap8B	cap8C	cap8D	cap8E	cap8F	cap8G					cap8L	cap8M	cap8N	cap8O	cap8P						ebp	esaA	esaB	esaD	esaE	esaG1, esaG1, esaG1	esaG2, esaG2	esaG3	esaG4, esaG4		esaG6	esaG7, esaG7	esaG8, esaG8	esaG9, esaG9, esaG9	essA	essB
[truncated: 160 more columns]
